# Supplementary material for: The Longitudinal Association of Lifestyle with Cognitive Health and Dementia Risk: Findings from the HELIAD Study
Source: Nutrients. 2022 Jul 8;14(14):2818. doi: 10.3390/nu14142818 (PMC9320599; doi:10.3390/nu14142818)
Supplement: Supplementary file 1 [file nutrients-14-02818-s001.zip]

Archive with 1 entries (1 files):
- nutrients-1787631-supplementary.pdf
